# Supplementary material for: Characterization of Mechanical Property Evolution and Durability Life Prediction of Engineered Cementitious Composites Under Frozen State
Source: Materials (Basel). 2025 May 20;18(10):2375. doi: 10.3390/ma18102375 (PMC12113043; doi:10.3390/ma18102375)
Supplement: Supplementary file 1 [file materials-18-02375-s001.zip]

Archive with 1 entries (1 files):
- materials-3415828-supplementary.pdf
